# Supplementary material for: Metadherin Regulates Inflammatory Breast Cancer Invasion and Metastasis
Source: Int J Mol Sci. 2023 Feb 28;24(5):4694. doi: 10.3390/ijms24054694 (PMC10002532; doi:10.3390/ijms24054694)
Supplement: Supplementary file 1 [file ijms-24-04694-s001.zip]

Archive with 1 entries (1 files):
- ijms-2175762-supplementary.pdf
